# Supplementary material for: Bilirubin Triggers Calcium Elevations and Dysregulates Giant Depolarizing Potentials During Rat Hippocampus Maturation
Source: Cells. 2025 Jan 23;14(3):172. doi: 10.3390/cells14030172 (PMC11817189; doi:10.3390/cells14030172)
Supplement: Supplementary file 1 [file cells-14-00172-s001.zip]

Archive with 1 entries (1 files):
- cells-3326369-supplementary.pdf
